# Supplementary material for: Vulnerability of Pampean Coastal Lizards to Global Change: Divergent Responses of Endemic Specialists and Widespread Generalists
Source: Biology (Basel). 2026 Jul 15;15(14):1152. doi: 10.3390/biology15141152 (PMC13405765; doi:10.3390/biology15141152)
Supplement: Supplementary file 1 [file biology-15-01152-s001.zip]

Archive with 1 entries (1 files):
- biology-4387388-supplementary.pdf
